# Supplementary material for: Albumin and the fibrinogen-to-albumin ratio: Biomarkers for the acute phase response following total knee arthroplasty
Source: PLoS One. 2021 Feb 16;16(2):e0247070. doi: 10.1371/journal.pone.0247070 (PMC7886137; doi:10.1371/journal.pone.0247070)
Supplement: S1 Data — (XLSX) [file pone.0247070.s001.xlsx]

## Sheet: Included patients
				LABORATORY VALUES
Study ID	Sex	Age at Surgery (years)	Age Adjusted CCI	Pre Alb	POD 0 Alb	POD 1 Alb	POD 2 Alb	POD 3 Alb	2 Wk Alb	6Wk Alb	Pre CRP	POD 0 CRP	POD 1 CRP	POD 2 CRP	POD 3 CRP	2 Wk CRP	6Wk CRP	Pre Fbrngn	POD 0 Fbrngn	POD1 Fbrngn	POD2 Fbrngn	POD 3 Fbrngn	2Wk Fbrngn	6Wk Fbrngn	Pre FAR	POD 0 FAR	POD1 FAR	POD2 FAR	POD 3 FAR	2Wk FAR	6Wk FAR
pt 1	M	57.9836	0										13	124.1		18.5	9.1			333	520		520	439
pt 6	F	59.5726	0								0.4		6.4	121	135.4	0.8		361		340	471	548	282
pt 7	F	55.9589	0								2.7		31.8	94.5	89	6.6		476		450	554	514	428
pt 8	F	65.9562	0	4.4						4.1	5.2		33.9	187.1		6.2	8	352		333	560		383	346	0.08						0.0843902
pt 9	M	53.1315	0	4.6							4.9		87.3	250.8		45.9	8.3			255			340
pt 13	M	66.5562	0	4.6									2.8			3.8		320		401	629		654	380	0.0695652
pt 17	M	70.7151	0	4.4							2.8		18.9	188.5		6.4		356		354	360		566		0.0809091
pt 20	M	65.4603	0	5							0.6		4.5	87.8	150	2.7		383		307	542	771	476		0.0766
pt 22	M	69.126	0	4.4							8.7		17.3	150.1	208.5	22.9	8.9	480		335	579	749	566	417	0.109091
pt 25	F	68.2822	0	4.4							4.8		3.4	56.7		18	1.3	459		411	471		579		0.104318
pt 27	F	73.8877	0	4.4							1.6		8	51.5	92.6					369	476	554
pt 28	F	51.6795	0	4.2							12.3		14.1			38.2	17.1	364		335			447	318	0.0866667
pt 29	M	60.4301	0	4.9							0.9		22.9	214.1		9.5	1.2	311		305	560		389	325	0.0634694
pt 30	F	71.4219	0	4.4							2.1		26.7	136.1				356		389	467			459	0.0809091
pt 31	M	59.0192	0	4.5							0.4		1.1	41.5	93.2	1.1	0.6	302		314	435	514	389	329	0.0671111
pt 34	F	68.5452	0	4.4									35.1	128.1	105.1	11.2	1.8	333		335	435	560	467	340	0.0756818
pt 35	F	70.4822	0	4.8							3.9	12.8	32.9	123.1		421.6		364	329	372	407				0.0758333
pt 40	F	72.5918	0	4.2							20.6	16.2	43.8	241		62.3		471	439	476	637		783		0.112143
pt 42	F	67.274	0	4.2							5.8	12.4	13.9	174	240.2			480	439	450	637	712			0.114286
pt 46	F	65.4849	0	4.2							1.3	5.2	17.6	158.6	187.5			282	248	274	525	654			0.0671429
pt 48	F	66.0082	0	3.7							0.9	2.3	9.6	105.3		5.3	2.2	303	331	329	454		417	361	0.0818919
pt 52	F	72.5068	0	4.5							7.2	6.3	24.2			9.7		530	435	476			560		0.117778
pt 54	F	66.3397	0	4.1							0.6	0.7	3.2	130.5		2.7	2.5	283	262	237	377		389	335	0.0690244
pt 56	M	81.3315	0	4.4							0.7	14.6	24.7	124.2	172.6	6.8		421	366	366	447	520			0.0956818
pt 59	F	73.9479	0	4.4							2.9	3.4	14.9	165.4		15.7		333	309	277	489		407		0.0756818
pt 63	F	56.2192	0	4							6.9	7	8.5	115.3	191.6		2.5	369	283	298	439	560		404	0.09225
pt 64	F	66.1288	0	4.2							4.6	3.6	25.7	178.3		18.4	4.8	398	324	380	579		579	398	0.0947619
pt 65	F	35.5534	0	4.2							6.5	5.3	8.8	114	178.7	3	8.8	614	489	514	645	834	607	592	0.14619
pt 68	F	71.3836	0	4.1							0.3	0.3	9.6	130	144.6	2		270	253	260	525	614	417		0.0658537
pt 69	M	65.9342	0	4							1.3	1.1	14.3	123		2.2		178	254	285	404		333		0.0445
pt 72	F	72.8055	0								1.6	9.9	21.4			8.2	7.7	274	340	366			467	331
pt 74	F	70.5699	0	4.2							1.2	1.7	6.2	158.8	187.9			277	300	274	494	536			0.0659524
pt 75	M	74.8822	0	4							8	8	30.6	203.2		10.8	10.3	346	309	346	554		435	374	0.0865
pt 77	F	75.1014	0	4.2						3.8	6.8	2.5	12.7	153.7		7		454	331	386	607		476	509	0.108095						0.133947
pt 87	F	68.8164	0	4.4							4.6	5.4	6.5	15.3		46.9	7.7	383	322	305	359		467	374	0.0870455
pt 88	F	69.726	0	4.4					4		4.2	8.1	13.2	73			2.8	342	335	340	530			303	0.0777273
pt 89	M	60.1479	0	4.3							5.1		16.1	97.2			5.9	369		395	530			467	0.085814
pt 91	F	60.3041	0	4.3							0.2		0.8	7.9		0.8	0.2	245		285	307		374	377	0.0569767
pt 92	M	61.5233	0	4.6							6.1	8	10.1	109	144.1	19.8	5.9	354	305	313	467	499	542	354	0.0769565
pt 93	F	62.9068	0	4.6						4.2	13.1	15.4	20.1	37.6	95.8			386	374	395	395	504			0.083913
pt 94	F	64.474	0	4.2						3.9	4.6	9.1	14.5	61.8	45.3			386	361	327	414	485			0.0919048
pt 95	F	66.3863	0								3.3	2.6	3.4			9.6		386	344	333			542
pt 96	M	51.0575	0	4.5							2.1	1.4	7.3	115.1	106.9	9.1	2.7	342	318	344	509	662	450	351	0.076
pt 98	F	59.0438	0	4.1							2.6	3.4	6.4	103.8	131	6.5		439	435	459	637	689	459		0.107073
pt 100	F	64.737	0	4.4		3.3	3.1			4.3	2.5	3.8	8	157.4		78.2		296	222	227	494		599		0.0672727		0.0687879	0.159355
pt 101	M	55.7836	0	4.1	3.9	3.6					7.5	9.9	13.2	120.6	243.2	66.3	7.3	401	366	364	504	680	680	386	0.0978049	0.0938462	0.101111
pt 103	M	56.8877	0	4.2	3.5	3.3			4.1		9.7	10.2	11.9	84.6	162.7	20.1	6.9	421	383	389	525	579	542	372	0.100238	0.109429	0.117879			0.132195
pt 108	M	58.8274	0	4.9					4.2		14.7	6.7	28.7	136.1		6.9	5.8	431	291	307	467		349	372	0.0879592					0.0830952
pt 113	M	78.7644	0	4.8						4.3	18.5	15.7	14.1			85.8		459	366				622		0.095625
pt 115	F	75.7233	0	4.6					4.2	4	3.5	4	7.4	81.2	161.2			424	361	318	530	607			0.0921739
pt 117	F	51.9753	0	3.9					3.7		1.4	0.7	0.8	40	91	54.1		411	316	327	369	454	614		0.105385					0.165946
pt 118	M	55.6027	0	4.2					4.4	4.3	0.3	0.3				50.4	0.7	331	307	303			637	398	0.0788095					0.144773	0.0925581
pt 121	M	68.3479	0						4.4	4.5	9.6	10.2	16.1	158.9		51.5		447	351	389	599		629							0.142955
pt 122	M	61.7808	0							4.5	1	1.5	1.6	32.8				372	324	271	414
pt 125	F	60.5918	0	4.6					4	4.4	0.7	0.3	1.4	71.2		6		303	295	243	424		566		0.0658696					0.1415
pt 126	F	71.874	0						4		4.1	2.7	4.3	14		21.7		386	273	254	311		536							0.134
pt 128	F	69.2356	0	4.1					3.7	4.2	1.4	1.8	6.1	82	175.6	28.6	1.5	314	279	232	401	489	579	335	0.0765854					0.156486	0.0797619
pt 129	F	73.0822	0	4.3					4.1	4.3	0.2	1.2	4.3	83.8		1.2		335	366	349	504		454		0.077907					0.110732
pt 137	F	61.7178	0	4.4	4	4				4.6	1.4	1.4	13.3	183.4		10		407	291	316	548		509		0.0925	0.07275	0.079
pt 142	M	49.9479	0	4.5	4.2	3.9			4.2		11.8	15	19.9	72.1	14.9			431	404	389	485		509		0.0957778	0.0961905	0.0997436			0.12119
pt 143	F	56.389	0	4.3	3					4	1	0.9	2.6	21.8		4		318	298	285	340		471		0.0739535	0.0993333
pt 144	F	41.0849	0	4.1	3.5	3.2				4.3	3.4	3.1	10.2	144.3		29.3	6	435	316	302	480		536	374	0.106098	0.0902857	0.094375				0.0869767
pt 147	M	63.6164	0	4.2	4.1	3.7			4	4.3	6.7	13.5	12.8	21.7	22.4	15.9	8.8	333	359	337	356	337	439	369	0.0792857	0.087561	0.0910811			0.10975	0.085814
pt 149	F	68.1616	0	4.6	3.7				3.9	4.2	1	2.7	2.3	82.8				342	342	307	435				0.0743478	0.0924324
pt 151	F	53.0959	0	4.6		3.6	3.4			4.3	3.1	3	43.9	206.9	156.4		8.5	467	411	514	671	727		599	0.101522		0.142778	0.197353			0.139302
pt 155	M	68.8384	0	4.6	4	3.8			4.1	4.5	8.1	6.3	6.2	49.9	50.1	24.2		383	277	331	431	485	579		0.0832609	0.06925	0.0871053			0.14122	0
pt 159	M	69.8301	0	4.5	3.8	3.7			4.1		6.3	5.5	47.7	212.9	204.6		7.1	467	421	435	699	834		494	0.103778	0.110789	0.117568
pt 163	F	89.6575	0	4.1							1.4	1.4	6.6	84.4	52.7		2.6	300	276	264	414	428		366	0.0731707
pt 164	M	55.2849	0								5.9	10.1	8.3	71.8	101	17.8	9.6	428	489	439	485	579	614	471
pt 165	M	66.126	0								21	25	33.8	120.1		41.3		566	494	489	530		661
pt 5	M	66.589	3	4.6							2	1.4	3.2	144.2	264.4	9.2		335	288	335	514		572		0.0728261
pt 10	F	60.4329	3	3.6						4		6.6	8.8	5.6		6.3	2.9		435	454	404		428	372							0.093
pt 12	F	71.3534	4	4							2.4	3.1	4.4	96.2	190.1	103.1	8.5	417	346	344	504	653	680	424	0.10425
pt 14	M	66.8521	3	4							0.5	1.1	1.8	89.7				386	351	318	443				0.0965
pt 15	F	81.8466	5	4.6							1.8	2.7	2	6.8	77.9	59.7	3.7	369	386	337	421	542	821	463	0.0802174
pt 16	F	65.3288	3	4							5.2		11.8	124.9	251.6		8.9	392		351	443	614		377	0.098
pt 19	F	65.0329	3	4.5							1.8		8.1	23.5	175.6	7.3	3.2	285		329	340	592	361	374	0.0633333
pt 21	M	53.8329	3	4.5						4.2	7		24.5	105.5		10.5	3.6	536	356	586			525	398	0.119111						0.0947619
pt 24	F	87.9507	5	4.1							15.6		14.7	150.4	180.2	15.4		463		407	622	530	520		0.112927
pt 38	M	61.2	3	3.9							5.9		7.8	123	200.8	21.2		335		298	520	671	499		0.0858974
pt 39	F	53.4274	2	4.5							27.6	20	31.6	195.2	288.5		41.3	509	471	443	622	727			0.113111
pt 49	F	58.8986	2	4.3							3.7	7.3	6.2	83.2		36.1	4	369	311	291	480		702	395	0.085814
pt 51	F	77.411	4	3.8							3.2	3.4	3.4			2.1	0.7	311	279	249			305	276	0.0818421
pt 55	M	61.7096	3	3.7							0.9	1.2	5.7	73.4		75.5		356	346	329	480		671		0.0962162
pt 58	F	64.4027	3	3.5							1.6	3.7	5	100.4	112.8	18.1	8	268	295	290	424	530	421	313	0.0765714
pt 60	F	65.7836	3	3.9							5.5	5.2	8.5	69.6		16.4	2.3	361	346	333	401		586	340	0.0925641
pt 67	M	63.8795	3	4.5							4.6	1.6	2.1	78.7		22.1	3.2	364	333	337	392		599	302	0.0808889
pt 70	F	77.1342	4	4							2.2	2.1	6.1	107.6		35.6	38.3	372	322	324	480		548	417	0.093
pt 71	M	63.8301	3	4.2							1.2	1.4	1.9	83.9		6.7	1.9	303	313				509	361	0.0721429
pt 73	M	78.2164	4	4.1							2.6	4.5	4.1	19.1	99.9	26.7	7.1	489	428	372	439	542	662	509	0.119268
pt 86	F	67.6027	3	3.9							0.4	1.9	3.1	123.6		6		288	305	314	536		520		0.0738462
pt 102	F	63.1288	3		3.9	3.7				4.3	14.2	5.5	8.3					303	249	240						0.0638462	0.0648649
pt 104	M	56.0904	2								8.5	5.7	6.6	98.4		9.8	3.5	548	463	450			592	499
pt 105	M	60.4849	3	4.8						4.3	7.5	6.2	7.2	86.9		24	13.2	398	316	291	489		760	443	0.0829167						0.103023
pt 116	M	60.4247	3	4.5					3.9		0.7		2.3	58.6	148.8		0.9	309	285	203	337	520		305	0.0686667
pt 119	M	59.2548	3	4.2					4.2	4.4	3.4	4.5	7.9	59.1				286	282	256	467				0.0680952
pt 124	M	60.6082	3	4.3					4.1	4.7	8.4	10.8	12.8	46.4				404	380	395	450				0.0939535
pt 130	F	60.126	3	4.6					4	4.3	1.6	4.5	13	110.8		8.5	2.5	356	395	377	536		520	431	0.0773913					0.13	0.100233
pt 131	F	54.9068	2	4.1					4.2	4.3	23	39.6	34.2	144.4		39.6		476	480	447	607		693		0.116098					0.165
pt 132	M	73.1973	4						4.1	4.1	0.6	0.6	12.9	93.6		35.8	2.1	369	366	329	421		622	414						0.151707	0.100976
pt 133	F	62.4685	3	4.7					4.8	4.3	15.2	10.7	9.8			20.8		398	380	364			530		0.0846809					0.110417
pt 136	F	60.6247	3	4.3	3.9				4.1	4.3	3.9	3.9	4.3	60.6		12.7	4.2	386	398	380	467		530	476	0.0897674	0.102051				0.129268	0.110698
pt 139	M	65.5945	3	4.9	3.6	3.6			4.8	4.7	6.1	7.4	20			43.7		248	203	184			443		0.0506122	0.0563889	0.0511111			0.0922917
pt 140	M	63.7699	3	4.1	3.8	3.4			4			6.6	9.7	79.1	196.5		3.4		305	302	471	586		344		0.0802632	0.0888235
pt 141	F	71.7562	4	4.1	3.4	3.4			4	4.3	5	5.4	7.2			19.6	3.4	377	344	346			435	318	0.0919512	0.101176	0.101765			0.10875	0.0739535
pt 145	M	53.7671	2	4.5	3.7	4				4.3	6.3	3.4	5.6	54.9		9.7	8.5	450	431	383	463		579	476	0.1	0.116486	0.09575				0.110698
pt 148	F	66.5041	3	4	3.9	3.7				4	2.8		12.6	134.3	159.4	8.7	3.7	443	386	411	579	622	548	485	0.11075	0.0989744	0.111081				0.12125
pt 150	M	57.9452	2	4	3.2	3.4			4		7.8	6	6.4	67.3		23.4		395	333	296	377		485		0.09875	0.104063	0.0870588			0.12125
pt 152	F	59.274	2	4	3.4	3.4			3.6	4.1	43.1	44.8	48.2	121.5		64.2		637	622	592	622		754		0.15925	0.182941	0.174118			0.209444
pt 153	M	55.8685	2	4.6	3.9	3.6				4.7	5.7	3	5.1	9.3		4.1		424	364	386			494		0.0921739	0.0933333	0.107222
pt 157	F	65.5589	3	4.3	4.1	3.6			3.9	4.6	7.2	10.5	8.1	83.4		63.9		607	536				749		0.141163	0.130732				0.192051
pt 158	F	58.4795	2	3.9	3.6	3.1			3.3		9.8	30	42.4	207.9		38.4		504	467	480	637		614		0.129231	0.129722	0.154839			0.186061
pt 160	M	66.6521	3	4.3	3.6	3.3			4		4.5	29.1	57.5			60.3	7.4	307	361	411				383	0.0713953	0.100278	0.124545
pt 161	F	56.8219	2	4.5	3.7	3.6			4.2	3.9	2.4	1.5	1.9	4.6	67.7		2.1	494	450	392	421	607		525	0.109778	0.121622	0.108889				0.134615
pt 162	M	56.5425	2	4.6							12.2	10.3	17.1	63.6		56.8	12.7	463	324	327	411		689	450	0.100652					#DIV/0!
pt 2	F	71.6356	5	3.8							5.8	4.8	6.5			12.8		480	480	389			579		0.126316					#DIV/0!
pt 4	F	61.6767	4	4.3					4.1		6.7	10.8	31.2	204.5		12.6		467	476	548	712		542		0.108605					0.132195
pt 18	M	55.4493	3	4.2							10.2		8.6	138.5		22.5	11.6	359	282	260	489		514	394	0.0854762
pt 23	M	65.4055	4	4.9							2.7	3.3	7.1	128.4	175.9	18	2.6		216	227	421	439	489	335
pt 26	M	74.6082	5	4.1							37.2	35	37	146.6				480	454	404	520				0.117073
pt 32	F	75.7945	5	4.2									3.1			3.3	3.4			242			386	385
pt 33	F	61.8877	4								5.8		10.2				3.7	320		290				317	#DIV/0!
pt 36	F	63.1205	4	4.6							1.5					10.4	5.8	349					514	430	0.0758696
pt 47	F	63.5918	4	4.2							3.4	10.4				42.6	4.9	318		295			554	319	0.0757143
pt 53	F	51.3041	3	4.1							1.8					30.9	1.5	313					743	371	0.0763415
pt 61	F	78.074	5	4.3												4.8							454
pt 62	M	68.5151	4	4.1							27.5	6	7.6	33.7						302	237	331
pt 76	F	84.074	6	3.7							2.9	8.3	10.3	60.3	128.5	32.6	4.6	476	424	392	454	586	649	426	0.128649
pt 78	M	69.3644	4	4.5						4.4	8.9		16.6			9.7	7	459		366			449	416	0.102						0.0945455
pt 79	F	74.9425	5	3.9							2.6					6.8	1.8	504					666	441	0.129231
pt 81	F	64.2795	4	3.9							23.3		7.1	42		7.8	7.9	645		424	572		544	569	0.165385
pt 82	F	59.0082	3	4.3							1.2	0.8				5.9	2.7			394			522	453
pt 83	F	55.5836	3							4.2	2		3.2	29.5	70.9	9.5	1.1	389		358	433	501	482	391							0.0930952
pt 84	F	70.7562	5	3.9							6.5					73.2	3.1	450					658	379	0.115385						#DIV/0!
pt 85	M	67.7096	4	4						4			56.3	180.5			35.5	637		603	675			633	0.15925						0.15825
pt 90	M	78.1507	5	3.9						3.9	4.6	3.8	11.8	143.3		16.8	2.3	414	356	353	497		478	377	0.106154						0.0966667
pt 99	F	57.663	3	4.5	3.8	3.6					1.1	1.8	3.5	114.8			15	248	215	248	382				0.0551111	0.0565789	0.0688889
pt 106	F	62.9808	4	4.4					4	4.4	2.7	5.9	9.5	164.4		65.1		335	346	363	550		497		0.0761364					0.12425
pt 107	F	62.8192	4	4.3					4.2	4.4	1.1	1.2	6.5	147.1	159.2	6.8	0.7	309	274	294	603	770	544	356	0.0718605					0.129524	0.0809091
pt 110	F	65.0438	4	4.2					4	3.9	1.1	11.8	8.9	66.3		4.2		306	329	363	474		423		0.0728571					0.10575
pt 111	F	55.4384	3	4.2					3.4		22.3	22.1	50.6			43.2	21.6	522	430	506			658	517	0.124286					0.193529
pt 112	F	51.9096	3	4.3					3.9		1.9	2	3.9			16.4	3	358	361	335			641	391	0.0832558					0.164359
pt 120	F	57.8356	3	3.9							14.4	7.6	9.9	55.4			11.6	413	331	416	482			465	0.105897
pt 127	F	57.9507	3	4							4.4	3.8	5.1	84.8			5.5	437	368	358	478			478	0.10925
pt 134	F	76.126	5	4.1					3.7	4.1	1.6	4	2.6				7.6	342	274	289				426	0.0834146						0.103902
pt 138	F	58.4384	3	4.6	3.9	3.8			3.9		1.7	4.2	3.6			7	3.5	388	413	371			506	374	0.0843478	0.105897	0.0976316			0.129744
pt 146	F	60.3808	4	4.2	3.7	3.6			4	4	1.1	1.1	0.7			2.5	0.7	406	423	379			474	430	0.0966667	0.114324	0.105278			0.1185	0.1075
pt 154	F	62.2055	4	4.5	3.4	3.7			4.1	4.6	7	17.3	14.9			13.4	3.1	482	461	366				346	0.107111	0.135588	0.0989189				0.0752174
pt 11	F	55.9096	4	3.9							1.8	3.5	3.8	74.3		6.6	1.9	319	337	307	430		478	307	0.0817949
pt 41	F	65.0027	5	4							1.3	5.1	6.9	122.4	162.9	11.3		307	413	400	562	522	506		0.07675
pt 50	M	65.7342	5	4.6							5.9		15.9	51.9			8.3	394		409	441			361	0.0856522
pt 57	F	86.4301	7	3.9							5.9	4.9	6.2	44.9		12.4	3.3	400	329	349	441		492	397	0.102564
pt 66	F	63.3808	5	4.5							2.7	3.4	5.2				3.6	333		287				403	0.074
pt 97	F	59.3288	4	4.4							1.6	1.1	3.2	56.1		9.7	2.2	321	237	275	423		492	317	0.0729545
pt 109	M	71.5178	6	4.2					3.6	3.6	1.3	1	1.9			5.5	1.4	400	333	283			445	371	0.0952381					0.123611	0.103056
pt 114	M	68.2466	5	4.4						4	1.3	0.9	1.4	25.6		4	56.6	433	363	337	469		569	595	0.0984091						0.14875
pt 123	M	62.7753	5	4.3					4	4.1	3.1	6.8	13.8	223.6		3.8	3.3	437	349	349	595		453	400	0.101628					0.11325	0.097561
pt 135	M	71.6795	6	3.6						3.8	1.1	0.7	12.8	143.3	222.9		11.3	453	377	397	522	603	539		0.125833
pt 156	F	64.6219	5	4.3	3.8	3.3			4.3	4	1	0.8	3.2	33.3		8.7		292	222	251	423		506		0.067907	0.0584211	0.0760606			0.117674
pt 65	F	64.0822	5	2.8		2.3				2.4	2.6	1.8	4.1			22.1		409	315	300			625		0.146071		0.130435
pt 3	F	72.526	7	4.2							8.9	7.2	45.4	167.5		28.7	8.8	465	371	433	556		603	474	0.110714
pt 43	M	74.2055	7	4.4							6.8		10.9	260.4				406		272	595				0.0922727
pt 45	M	56.6438	5	4.2							1.3	9.1	129.1	151.8	123..7	6.3		359	314	476	592	654	395		0.0854762
pt 44	F	74.6822	8	3.8							10.8	10.2	13	33.2		15.7	17.6	435	383	377	463		494	463
pt 80	F	67.2137	7	4.1							5.9	10.1	8.3	71.8	101	17.8	9.6	428	489	439	485	579	614	471
pt 37	M	56.4603	8	4.2

## Sheet: Excluded Patients
Study ID	Reason for Exclusion	Preoperative FAR	Preoperative CRP
Pt 1	RA	0.0827273	10.7
Pt 2	RA	0.126316	8.6
Pt 3	RA	0.111628	6.5
Pt 4	RA	0.1355	31
Pt 5	RA	0.1235	9
Pt 6	RA	0.156487	47.6
Pt 7	RA	0.134474	56.6
Pt 8	RA	0.0839583	3.8
Pt 9	RA	0.117561	58.6
Pt 10	Revision for Infection	0.0927273	4.1
Pt 11	Revision for Infection	0.106286	5.7
Pt 12	Revision for Infection	0.11881	3.4
Pt 13	Revision for Infection		4.7
Pt 14	Revision for Infection	0.0751163	0.4
Pt 15	Revision for Infection		6.6
Pt 16	Revision for Infection	0.138158	213.8
Pt 17	Revision for Infection		9
Pt 18	Revision for Infection	0.14	2.9
Pt 19	Revision for Infection		34.1
Pt 20	Revision for Infection		224.4
Pt 21	Revision for Infection	0.135	5.8
Pt 22	Revision for Infection		61.8
Pt 23	Revision for Infection	0.0921739	0.4
Pt 24	Revision for Infection	0.106429	12.9
Pt 25	Revision for Infection		8.4
Pt 26	Revision for Infection		38
Pt 27	Revision for Infection	0.0930556	2.6
Pt 28	Revision for Infection	0.0877083	1.4
Pt 29	Revision for Infection	0.1535	4.4
Pt 30	Revision for Infection		44.6
Pt 31	Revision for Infection	0.0813636	145.9
Pt 32	Revision for Infection	0.141944	1
Pt 33	Revision for Infection	0.128158	22.7
Pt 34	Revision for Infection	0.194242	7.7
Pt 35	Revision for Infection	0.120476	95
Pt 36	Revision for Infection	0.124595	13.6
Pt 37	Revision for Infection	0.138636	1.3
Pt 38	Revision for Infection	0.0968182	43
Pt 39	Revision for Infection	0.143488	7.3
Pt 40	Revision for Infection	0.141707	4.9
Pt 41	Revision for Infection		7.7
